# Supplementary material for: Range‐wide genomic data synthesis reveals transatlantic vicariance and secondary contact in Atlantic cod
Source: Ecol Evol. 2018 Nov 16;8(23):12140–52. doi: 10.1002/ece3.4672 (PMC6303715; doi:10.1002/ece3.4672)
Supplement: Supplementary file 1 [file ECE3-8-12140-s001.txt]

CAPTION
Appendix 1: Sample attributes table including the source dataset (CGP = Cod genomics Broodstock Project; FPT = FishPopTrace; GRN = Therkildsen et al., 2013).
ID	Location	Source	Lat	Long	Year	Month	N
COX	Cox's Ledge, USA	CGP	41.043	-71.279	2008	-	30
GBA	Georges Bank, USA	CGP	41.304	-66.9	2006	-	20
GBB	Georges Bank, USA	CGP	41.304	-66.9	2008	-	24
CSB	Cape Sable, Nova Scotia	CGP	43.389	-65.631	2006	-	23
GSA	Gulf of St. Lawrence	CGP	48.92	-64.18	1996	-	9
GSL	Gulf of Saint Lawrence	FPT	48.01	-63.55	2008	May	38
GST	Gulf of St. Lawrence	CGP	46.94	-60.12	2002	-	23
GSB	Gulf of St. Lawrence	CGP	47.94	-59.55	1996	-	23
GIL	Gilbert Bay, Labrador	CGP	52.454	-55.854	2004	-	20
SMA	St. Mary's Bay, Newfoundland	CGP	46.826	-53.859	2006	-	20
LLC	Smith Sound, Newfoundland	CGP	48.174	-53.782	2008	-	20
SSA	Smith Sound, Newfoundland	CGP	48.174	-53.782	2007	-	23
HRD	Holyrood Pond, Newfoundland	CGP	46.85	-53.571	2007	-	20
BBL	Bay Bulls, Newfoundland	CGP	47.303	-52.781	2007	-	23
NFA	Newfoundland Shelf	CGP	49.332	-51.238	2009	-	12
NFB	Newfoundland Shelf	CGP	49.332	-51.238	2009	-	12
FLE	Flemish Cap	CGP	47.374	-44.999	-	-	9
OGC	Ogac Lake, Baffin Island	CGP	63.015	-67.701	2004	-	18
TAR	Tariujarusiq Lake, Baffin Island	CGP	65.406	-66.993	2004	-	24
ARC	Davis Strait	CGP	66.031	-58.692	2009	-	23
OWE	Offshore West	GRN	68.081	-54.292	2010	Jul	39
SIS	Sisimiut	GRN	66.933	-53.667	2010	Apr	26
GRE	Greenland	FPT	66.3	-53.15	2005	Jun	30
UMM	Uummannaq	GRN	70.667	-52.133	2010	May	25
DAB	Danas Banke	GRN	62.467	-51.367	2008	May	21
ILL	Ilulissat	GRN	69.203	-51.249	2010	Mar	30
QOR	Qorqut	GRN	64.226	-50.953	2008	Feb	30
AME	Ameralik	GRN	64.327	-50.445	2008	May	30
KAP	Kapisillit	GRN	64.436	-50.303	2008	Apr	30
PAA	Paamiut	GRN	61.972	-49.564	2008	Mar	29
QAQ	Qaqortoq	GRN	60.721	-45.97	2008	Feb	27
OSO	Greenland Offshore South	GRN	59.485	-44.6	2010	Apr	29
TAS	Tasiilaq	GRN	65.633	-37.667	2010	Apr	29
OEA	Greenland Offshore East	GRN	63.933	-36.35	2010	Apr	29
IIS	Iceland Inshore South	FPT	63.49	-21.05	2002	Apr	38
IOS	Iceland Offshore South	FPT	63.19	-19.3	2002	Apr	39
ICE	Akureyri, Iceland	CGP	65.838	-18.116	2008	-	26
IIN	Iceland Inshore North	FPT	66.17	-15.45	2002	Apr	39
FBA	Faroe Bank	FPT	60.87	-8.67	2002	Apr	37
FPL	Faroe Plateau	FPT	62.53	-6.16	2002	Mar	37
IRE	Galway Bay, Ireland	CGP	53.147	-9.477	2008	-	15
IRS	Irish Sea	FPT	54.62	-5.46	2006	Mar	37
CES	Celtic Sea	FPT	50.5	-5.16	1998	Feb	39
MOF	Moray Firth	FPT	58	-3	2003	Mar	40
SCA	Scarborough	FPT	54.29	0.02	2006	Jan	38
ECH	English Channel	FPT	50.79	0.48	2005	Dec	36
NEN	Northeastern North Sea	FPT	57.75	5.5	2007	Jan	39
ENS	Eastern North Sea	FPT	56.91	7.83	2007	Feb	38
NCC	Norwegian Coastal Cod	FPT	68.12	14.44	2003	Mar	27
NAC	Northeast Arctic Cod	FPT	68.35	12.14	2003	Apr	35
BAL	Baltic Sea	CGP	55.283	15.804	1996	-	16
BAS	Barents Sea	FPT	73.5	20.5	2006	Apr	34
NOR	Barents Sea, Norway	CGP	71.354	31.529	2008	-	26
WHS	White Sea	FPT	65.5	38.5	-	-	40
