# Supplementary material for: Range‐wide genomic data synthesis reveals transatlantic vicariance and secondary contact in Atlantic cod
Source: Ecol Evol. 2018 Nov 16;8(23):12140–52. doi: 10.1002/ece3.4672 (PMC6303715; doi:10.1002/ece3.4672)
Supplement: Supplementary file 2 [file ECE3-8-12140-s002.txt]

CAPTION
Appendix 2: List of 796 SNPs that comprised our final dataset, as well as Genbank accession numbers, linkage group, and position within linkage group.
SNP name	Genbank Accession #	LG	Position
cgpGmo-S1001	131571027	9	44.355
cgpGmo-S1006	131571525	17	24.562
cgpGmo-S1007	131571694	3	27.464
cgpGmo-S1008	131571685	23	0
cgpGmo-S1009	131570959	11	8.821
cgpGmo-S1013	131571627	9	35.184
cgpGmo-S1014b	131571495	19	56.211
cgpGmo-S1016	131570386	NA	NA
cgpGmo-S1017	131571324	9	41.665
cgpGmo-S1018a	131571434	8	13.355
cgpGmo-S1018b	131571803	8	14.824
cgpGmo-S1025	131571344	10	10.336
cgpGmo-S1026	131571170	2	56.661
cgpGmo-S1027	131570495	NA	NA
cgpGmo-S1028	131571602	19	56.652
cgpGmo-S1030	131571115	8	2.041
cgpGmo-S1031	131571357	9	46.581
cgpGmo-S1035	131571053	15	64.599
cgpGmo-S1039a	131570720	7	19.147
cgpGmo-S1039b	131570708	7	19.147
cgpGmo-S1042a	131570854	16	47.38
cgpGmo-S1045	131570456	9	50.166
cgpGmo-S1046	131571386	12	20.994
cgpGmo-S1048	131571195	15	15.284
cgpGmo-S1051	131570404	NA	NA
cgpGmo-S1055b	131570489	NA	NA
cgpGmo-S1056	131570814	17	37.727
cgpGmo-S1063	131571842	11	43.208
cgpGmo-S1066	131571847	NA	NA
cgpGmo-S1068	131570937	2	56.835
cgpGmo-S107	131570695	13	45.76
cgpGmo-S1070	131571620	3	13.059
cgpGmo-S1073	131570911	16	49.051
cgpGmo-S1075	131571028	6	40.617
cgpGmo-S1077b	131571031	15	48.647
cgpGmo-S1078	131571832	5	52.626
cgpGmo-S1079	131570902	4	22.07
cgpGmo-S1082	131571800	15	60.22
cgpGmo-S1085a	131571425	8	40.441
cgpGmo-S1085b	131571044	8	32.884
cgpGmo-S1089	131570717	7	19.147
cgpGmo-S1090	131571350	11	55.193
cgpGmo-S1091	131570774	4	13.252
cgpGmo-S1093	131570566	21	0
cgpGmo-S1095	131571340	18	33.189
cgpGmo-S1097	131570536	13	15.857
cgpGmo-S1098	131571790	10	31.66
cgpGmo-S110	131570886	7	40.658
cgpGmo-S1101a	131570928	2	56.835
cgpGmo-S1103	131570592	NA	NA
cgpGmo-S1104	131570624	10	33.773
cgpGmo-S1106	131571327	22	18.966
cgpGmo-S1111	131571369	2	38.88
cgpGmo-S1123	131571138	9	10.347
cgpGmo-S1127	131570465	NA	NA
cgpGmo-S1131	131571528	3	52.512
cgpGmo-S1157	131571234	9	56.561
cgpGmo-S1162	131571307	5	4.865
cgpGmo-S1163	131571542	2	7.376
cgpGmo-S1167	131570602	1	15.522
cgpGmo-S1169	131570843	5	13.392
cgpGmo-S1172	131571151	17	1.779
cgpGmo-S1183	131570721	7	19.147
cgpGmo-S1193	131571342	12	23.505
cgpGmo-S1196b	131570996	1	18.717
cgpGmo-S119b	131571254	6	1.143
cgpGmo-S120	131571345	21	20.958
cgpGmo-S1201	131570850	15	45.228
cgpGmo-S1202	131571445	23	19.399
cgpGmo-S1204	131571050	20	2.274
cgpGmo-S1206	131571751	13	2.255
cgpGmo-S121	131571540	6	50.726
cgpGmo-S1212	131571818	1	57.927
cgpGmo-S1216a	131571659	2	49.675
cgpGmo-S1217	131571830	2	51.137
cgpGmo-S1218	131571798	3	56.601
cgpGmo-S122	131570563	5	54.637
cgpGmo-S1221b	131571484	NA	NA
cgpGmo-S1222	131571478	11	39.616
cgpGmo-S1224	131570651	1	44.261
cgpGmo-S1225	131571810	12	3.842
cgpGmo-S1231	131571264	2	43.533
cgpGmo-S1232	131571663	5	16
cgpGmo-S1235	131570667	2	9.496
cgpGmo-S1239	131571347	1	9.383
cgpGmo-S124	131570775	19	56.723
cgpGmo-S1243b	131571005	16	36.685
cgpGmo-S1252	131571325	6	31.23
cgpGmo-S1255a	131571055	21	22.967
cgpGmo-S1256a	131571094	6	32.693
cgpGmo-S1256b	131570965	6	32.691
cgpGmo-S1258a	131571396	6	14.915
cgpGmo-S1263	131571596	3	31.342
cgpGmo-S1265b	131571683	17	0
cgpGmo-S1265c	131570584	17	5.986
cgpGmo-S1268	131571843	1	21.625
cgpGmo-S126a	131571648	4	11.728
cgpGmo-S126b	131571006	4	15.458
cgpGmo-S127	131570737	9	6.843
cgpGmo-S1272	131571756	11	14.007
cgpGmo-S1273	131570914	10	23.337
cgpGmo-S1274	131571062	2	3.818
cgpGmo-S1276a	131571405	8	49.201
cgpGmo-S1279	131571634	7	8.168
cgpGmo-S1280	131571021	14	43.692
cgpGmo-S1281	131571588	16	32.488
cgpGmo-S1284	131571647	2	50.473
cgpGmo-S1287	131571543	8	6.491
cgpGmo-S129	131571166	5	3.287
cgpGmo-S1294	131570991	18	5.795
cgpGmo-S1297a	131571418	20	6.04
cgpGmo-S130	131571110	21	6.247
cgpGmo-S1300a	131571037	18	21.768
cgpGmo-S1304a	131571813	10	26.814
cgpGmo-S1304b	131571121	10	25.379
cgpGmo-S1306	131570526	NA	NA
cgpGmo-S1308	131570900	22	37.333
cgpGmo-S1310	131571359	22	46.161
cgpGmo-S1312	131571113	12	16.674
cgpGmo-S1315	131570380	NA	NA
cgpGmo-S1316	131571407	21	8.771
cgpGmo-S1321	131570697	NA	NA
cgpGmo-S1323	131571033	18	2.222
cgpGmo-S1326	131571283	NA	NA
cgpGmo-S1328	131571314	3	56.35
cgpGmo-S1332	131571716	6	33.153
cgpGmo-S1335	131570869	22	18.541
cgpGmo-S1337	131570353	NA	NA
cgpGmo-S1338	131571460	2	1.788
cgpGmo-S1339	131571180	16	11.622
cgpGmo-S1340	131571721	18	38.158
cgpGmo-S1341	131571109	8	52.455
cgpGmo-S1342	131571619	21	24.219
cgpGmo-S1344	131571214	10	9.777
cgpGmo-S136	131570980	NA	NA
cgpGmo-S1360a	131571112	4	25.693
cgpGmo-S1365b	131570568	NA	NA
cgpGmo-S137	131571787	5	31.141
cgpGmo-S1370	131571209	8	47.158
cgpGmo-S1377	131570604	9	52.123
cgpGmo-S1379	131571040	18	34.778
cgpGmo-S1390a	131570595	13	26.716
cgpGmo-S1391	131570477	20	19.17
cgpGmo-S1393a	131571637	1	8.924
cgpGmo-S1393b	131570580	1	7.305
cgpGmo-S1399a	131571500	7	8.142
cgpGmo-S1399b	131571444	7	6.455
cgpGmo-S13b	131571457	22	23.068
cgpGmo-S1406	131570388	NA	NA
cgpGmo-S1407	131570824	1	14.055
cgpGmo-S1408	131570872	19	5.157
cgpGmo-S142	131570491	14	53.824
cgpGmo-S1423a	131570409	20	11.497
cgpGmo-S1424b	131571089	14	36.474
cgpGmo-S1426	131571703	1	7.437
cgpGmo-S143	131571356	20	34.566
cgpGmo-S1430a	131571167	8	14.054
cgpGmo-S1430b	131571389	8	21.848
cgpGmo-S1432	131570797	NA	NA
cgpGmo-S1435	131571635	18	31.27
cgpGmo-S1438	131571310	1	0
cgpGmo-S1441	131570946	18	29.273
cgpGmo-S1442	131570865	9	36.487
cgpGmo-S1454	131571485	20	27.868
cgpGmo-S1455	131570743	10	33.773
cgpGmo-S1456	131571377	2	56.835
cgpGmo-S1457	131571590	16	53.208
cgpGmo-S1461b	131570581	19	57.424
cgpGmo-S1463b	131571603	6	52.985
cgpGmo-S1466b	131570617	14	21.627
cgpGmo-S1467	131570699	14	21.42
cgpGmo-S1469	131571428	3	43.644
cgpGmo-S1482	131571267	20	51.903
cgpGmo-S1484	131571508	11	26.928
cgpGmo-S149	131571146	20	9.796
cgpGmo-S1491b	131571583	4	7.914
cgpGmo-S1491c	131570890	NA	NA
cgpGmo-S1495	131570603	NA	NA
cgpGmo-S150	131571284	11	50.669
cgpGmo-S1503	131571255	20	36.639
cgpGmo-S1504	131571509	3	26.797
cgpGmo-S1506	131571722	23	25.405
cgpGmo-S1520	131570650	18	42.201
cgpGmo-S1538b	131571178	6	-2.257
cgpGmo-S153a	131570922	10	26.539
cgpGmo-S1540	131571332	5	52.52
cgpGmo-S155	131570761	2	16.543
cgpGmo-S1552a	131571149	22	4.379
cgpGmo-S1556	131570548	10	17.362
cgpGmo-S1563	131571684	13	41.908
cgpGmo-S157	131570712	7	19.147
cgpGmo-S1577	131570834	15	36.43
cgpGmo-S1588a	131571240	5	30.015
cgpGmo-S158b	131571698	5	40.244
cgpGmo-S160	131570455	NA	NA
cgpGmo-S1607	131570586	5	41.075
cgpGmo-S1608	131570620	16	28.367
cgpGmo-S1609a	131571438	11	9.87
cgpGmo-S1609b	131570412	NA	NA
cgpGmo-S1610b	131570356	NA	NA
cgpGmo-S1617	131570971	17	4.221
cgpGmo-S162	131571157	5	14.023
cgpGmo-S163	131570338	NA	NA
cgpGmo-S1634	131571114	5	29.382
cgpGmo-S1644	131570926	7	22.341
cgpGmo-S1646	131570846	21	19.653
cgpGmo-S1647	131571035	11	45.507
cgpGmo-S1649	131570903	15	67.501
cgpGmo-S1650	131571498	15	49.878
cgpGmo-S1652	131570701	3	6.237
cgpGmo-S1656	131570927	3	51.471
cgpGmo-S1658	131570731	11	47.277
cgpGmo-S1659	131571757	22	27.523
cgpGmo-S1662	131570572	2	5.563
cgpGmo-S1663	131570408	NA	NA
cgpGmo-S1664	131571075	16	32.309
cgpGmo-S1665	131571658	14	1.25
cgpGmo-S1667	131571479	20	14.671
cgpGmo-S1668	131570632	7	29.63
cgpGmo-S167	131570808	4	45.729
cgpGmo-S1672	131571215	5	41.927
cgpGmo-S1673	131570396	NA	NA
cgpGmo-S1683	131570652	1	38.807
cgpGmo-S1687	131570382	6	44.596
cgpGmo-S1689	131571294	12	17.322
cgpGmo-S1692	131570953	7	5.947
cgpGmo-S1693	131570895	2	37.571
cgpGmo-S1696	131571470	12	19.081
cgpGmo-S1697	131571265	14	14.197
cgpGmo-S1700	131571817	19	56.378
cgpGmo-S1701	131571065	14	30.96
cgpGmo-S1702	131571761	21	41.539
cgpGmo-S1703	131571331	1	18.604
cgpGmo-S1705	131571437	22	2.974
cgpGmo-S1706	131571772	21	6.054
cgpGmo-S171	131570678	3	23.435
cgpGmo-S1712	131570934	11	53.218
cgpGmo-S1714	131570449	8	27.497
cgpGmo-S1715	131570532	NA	NA
cgpGmo-S1720	131571622	13	49.028
cgpGmo-S1721	131571139	6	50.863
cgpGmo-S1723	131570452	NA	NA
cgpGmo-S1724	131570637	NA	NA
cgpGmo-S1725	131570676	14	7.134
cgpGmo-S1730	131571048	4	3.314
cgpGmo-S1731	131570429	NA	NA
cgpGmo-S1733	131571353	11	19.914
cgpGmo-S1735	131571567	9	4.537
cgpGmo-S1737	131571450	12	19.69
cgpGmo-S1738	131571070	17	38.959
cgpGmo-S174	131571290	2	57.04
cgpGmo-S1740	131570781	19	17.604
cgpGmo-S1741	131571674	21	12.138
cgpGmo-S1742	131571639	20	14.162
cgpGmo-S1744	131571018	4	39.468
cgpGmo-S1749	131570888	1	34.985
cgpGmo-S1751	131570616	2	57.296
cgpGmo-S1752	131570858	15	20.943
cgpGmo-S1757	131570833	3	31.246
cgpGmo-S1760	131571706	14	8.372
cgpGmo-S1761	131571354	16	26.779
cgpGmo-S1762	131571088	13	43.735
cgpGmo-S1763	131570993	7	4.153
cgpGmo-S1766	131571555	23	2.647
cgpGmo-S1768	131571272	4	34.661
cgpGmo-S1769	131571522	12	22.837
cgpGmo-S1773	131570952	15	39.18
cgpGmo-S177a	131570493	NA	NA
cgpGmo-S178	131570583	NA	NA
cgpGmo-S1781	131571594	15	33.806
cgpGmo-S1783	131571095	14	63.361
cgpGmo-S1788	131571490	1	14.333
cgpGmo-S1795	131570507	NA	NA
cgpGmo-S1797	131571723	16	22.831
cgpGmo-S18	131571618	9	32.447
cgpGmo-S1803	131570506	14	24.353
cgpGmo-S1804	131571083	22	69.959
cgpGmo-S1805	131570426	NA	NA
cgpGmo-S1806	131571241	1	24.287
cgpGmo-S1808	131571355	3	18.827
cgpGmo-S180b	131571370	12	18.327
cgpGmo-S1810	131570722	7	19.147
cgpGmo-S1812	131570417	NA	NA
cgpGmo-S1813	131570628	6	47.169
cgpGmo-S1814	131571471	8	25.025
cgpGmo-S1817	131570549	1	10.78
cgpGmo-S1821	131570618	14	34.921
cgpGmo-S1823	131571605	1	7.608
cgpGmo-S1825	131571806	2	20.029
cgpGmo-S1826	131570438	6	55.268
cgpGmo-S183	131571046	7	19.147
cgpGmo-S1830	131570723	7	19.147
cgpGmo-S1832	131571384	10	1.5
cgpGmo-S1833	131571451	4	13.811
cgpGmo-S1837	131571781	19	15.633
cgpGmo-S1839	131571364	9	50.744
cgpGmo-S1843	131571400	11	55.756
cgpGmo-S1844	131571711	14	8.778
cgpGmo-S1845	131571510	1	43.054
cgpGmo-S185	131571056	2	16.245
cgpGmo-S1852	131570906	22	7.229
cgpGmo-S1853	131570534	NA	NA
cgpGmo-S1856	131570430	4	38.872
cgpGmo-S1859	131571578	7	6.724
cgpGmo-S1865	131571517	4	33.942
cgpGmo-S1868	131570439	NA	NA
cgpGmo-S1879	131570984	2	11.813
cgpGmo-S1883	131570330	NA	NA
cgpGmo-S1888	131570691	14	35.323
cgpGmo-S1889	131571568	13	18.778
cgpGmo-S1890	131571505	3	57.246
cgpGmo-S1893	131571521	NA	NA
cgpGmo-S1896	131570777	15	38.025
cgpGmo-S1898	131571511	8	21.791
cgpGmo-S1899	131570621	15	37.159
cgpGmo-S190	131570598	12	20.489
cgpGmo-S1902	131570970	5	52.335
cgpGmo-S1905	131571337	15	21.78
cgpGmo-S1906	131570954	7	4.572
cgpGmo-S1907	131570579	2	57.574
cgpGmo-S1908	131571156	2	56.22
cgpGmo-S1909	131570668	22	15.853
cgpGmo-S191	131571293	13	0.304
cgpGmo-S1910	131571273	2	13.762
cgpGmo-S1913	131570515	NA	NA
cgpGmo-S1914	131571130	14	25.094
cgpGmo-S1917	131571125	NA	NA
cgpGmo-S1919	131570498	22	4.866
cgpGmo-S1922	131570964	14	14.09
cgpGmo-S1926	131571401	21	22.525
cgpGmo-S1932	131570470	NA	NA
cgpGmo-S1935	131571579	7	3.476
cgpGmo-S1936	131570839	NA	NA
cgpGmo-S1940	131571404	6	34.166
cgpGmo-S1941	131570778	16	27.456
cgpGmo-S1942	131571799	5	35.493
cgpGmo-S1943	131570487	10	8.36
cgpGmo-S1944	131570733	19	35.093
cgpGmo-S1945	131570874	20	17.062
cgpGmo-S1947	131571059	16	42.392
cgpGmo-S1955	131570414	NA	NA
cgpGmo-S1956	131571708	12	0
cgpGmo-S1959	131570875	13	42.508
cgpGmo-S196	131571808	20	38.981
cgpGmo-S1968	131570799	14	36.573
cgpGmo-S1970	131570434	NA	NA
cgpGmo-S1974	131571526	17	20.882
cgpGmo-S197a	131571666	18	25.357
cgpGmo-S1981	131571752	13	40.993
cgpGmo-S1982	131571066	1	38.189
cgpGmo-S1988	131570672	14	36.018
cgpGmo-S1992	131570955	18	39.202
cgpGmo-S1997	131570828	2	12.1
cgpGmo-S1998	131571360	11	51.75
cgpGmo-S1999	131571269	2	12.949
cgpGmo-S2001	131571642	2	48.601
cgpGmo-S2002	131570947	8	14.001
cgpGmo-S2003	131570427	NA	NA
cgpGmo-S2005	131571849	11	56.419
cgpGmo-S2015	131571343	4	39.916
cgpGmo-S2017	131571298	11	54.705
cgpGmo-S2018	131571801	13	37.599
cgpGmo-S2019	131570948	7	17.391
cgpGmo-S2028	131571709	13	45.731
cgpGmo-S2031	131570411	NA	NA
cgpGmo-S2035	131571014	23	32.016
cgpGmo-S2039	131570422	13	45.393
cgpGmo-S204	131571633	4	1.475
cgpGmo-S2042	131570949	5	11.241
cgpGmo-S2044	131571789	5	0.872
cgpGmo-S2047	131570500	NA	NA
cgpGmo-S2048	131570320	NA	NA
cgpGmo-S2049	131570648	3	29.346
cgpGmo-S205	131571538	4	31.162
cgpGmo-S2054	131570587	8	50.585
cgpGmo-S2056	131571447	4	29.8
cgpGmo-S2058	131571378	NA	NA
cgpGmo-S2059	131571092	8	31.817
cgpGmo-S206	131570802	22	15.369
cgpGmo-S2067	131571068	13	4.113
cgpGmo-S2069	131571541	5	12.113
cgpGmo-S207	131571042	7	26.97
cgpGmo-S2072	131570540	NA	NA
cgpGmo-S2077	131571144	18	27.663
cgpGmo-S2079	131570967	4	34.876
cgpGmo-S2082	131570784	1	38.807
cgpGmo-S2083	131571697	5	13.39
cgpGmo-S2086	131571765	23	27.898
cgpGmo-S2087	131571739	5	40.073
cgpGmo-S2089	131571664	8	40.427
cgpGmo-S2093	131571535	15	24.461
cgpGmo-S2095	131570435	NA	NA
cgpGmo-S2097	131570734	21	9.261
cgpGmo-S2101	131571016	12	34.413
cgpGmo-S2102	131570752	11	55.357
cgpGmo-S2104	131570792	8	51.507
cgpGmo-S2106	131571587	16	34.909
cgpGmo-S2110	131570893	14	12.673
cgpGmo-S2111	131571545	5	39.324
cgpGmo-S2121	131571335	22	8.356
cgpGmo-S2122	131570609	NA	NA
cgpGmo-S2126	131570916	16	32.081
cgpGmo-S213	131571253	16	39.835
cgpGmo-S2130	131571154	19	54.96
cgpGmo-S2132	131570811	4	70.722
cgpGmo-S2134	131571227	7	42.716
cgpGmo-S2136	131570779	5	3.409
cgpGmo-S2137	131570372	NA	NA
cgpGmo-S2139	131571388	18	3.65
cgpGmo-S2143	131571827	19	39.59
cgpGmo-S2146	131571228	2	58.037
cgpGmo-S215	131570763	10	24.95
cgpGmo-S2153	131571784	10	30.9
cgpGmo-S2154	131571252	6	13.687
cgpGmo-S2155	131571399	4	6.468
cgpGmo-S2156	131571718	4	6.468
cgpGmo-S2157	131570459	2	7.898
cgpGmo-S2158	131570725	7	19.147
cgpGmo-S2162	131570912	18	1.044
cgpGmo-S2164	131570809	16	50.165
cgpGmo-S2166	131571506	16	0.303
cgpGmo-S2169	131571745	17	19.486
cgpGmo-S2171	131571164	21	10.156
cgpGmo-S2173	131571176	9	40.304
cgpGmo-S2177	131571206	13	-0.97
cgpGmo-S2179	131571657	11	50.418
cgpGmo-S218	131570746	20	51.933
cgpGmo-S2180	131571767	9	4.366
cgpGmo-S2183	131571201	22	0
cgpGmo-S2189	131570625	5	38.06
cgpGmo-S2196	131571467	5	12.122
cgpGmo-S2198	131570810	20	54.177
cgpGmo-S220	131571533	13	45.687
cgpGmo-S2201	131570702	20	41.03
cgpGmo-S2202	131571452	7	32.307
cgpGmo-S2205	131570423	NA	NA
cgpGmo-S2209	131571129	12	12.952
cgpGmo-S2215	131571023	13	2.578
cgpGmo-S2219	131571361	NA	NA
cgpGmo-S2220	131571652	17	13.247
cgpGmo-S2221	131571117	NA	NA
cgpGmo-S2222	131571160	8	42.779
cgpGmo-S2223	131570694	NA	NA
cgpGmo-S2229	131571278	3	12.929
cgpGmo-S2242	131571376	22	25.091
cgpGmo-S2255	131571547	3	57.284
cgpGmo-S225a	131570885	21	2.934
cgpGmo-S226	131571550	14	39.967
cgpGmo-S2266	131571080	2	39.88
cgpGmo-S2269	131570669	20	6.634
cgpGmo-S228	131571442	5	13.115
cgpGmo-S2281	131571026	13	43.541
cgpGmo-S2285	131570475	NA	NA
cgpGmo-S2288	131570657	22	33.444
cgpGmo-S229	131571183	12	19.149
cgpGmo-S22b	131571352	3	47.762
cgpGmo-S23	131570529	NA	NA
cgpGmo-S233	131571771	12	20.055
cgpGmo-S234	131570594	NA	NA
cgpGmo-S238	131570930	15	42.397
cgpGmo-S241	131571300	13	47.516
cgpGmo-S242	131570362	NA	NA
cgpGmo-S244	131570894	7	27.975
cgpGmo-S245a	131571392	11	8.436
cgpGmo-S245b	131571554	11	10.401
cgpGmo-S248a	131571406	12	15.582
cgpGmo-S250	131570591	4	26.992
cgpGmo-S252	131570880	14	9.333
cgpGmo-S254	131571190	1	37.486
cgpGmo-S256	131571536	12	22.468
cgpGmo-S258	131571326	22	26.054
cgpGmo-S261a	131570483	NA	NA
cgpGmo-S261b	131570522	NA	NA
cgpGmo-S264	131570447	NA	NA
cgpGmo-S268	131570710	7	19.147
cgpGmo-S271	131571481	19	50.773
cgpGmo-S272	131571848	23	31.582
cgpGmo-S276b	131571131	17	11.798
cgpGmo-S282	131570923	7	4.62
cgpGmo-S283	131571681	1	16.181
cgpGmo-S285	131571236	17	3.998
cgpGmo-S286	131570392	NA	NA
cgpGmo-S287a	131571174	16	49.034
cgpGmo-S287b	131570589	16	50.901
cgpGmo-S292b	131571362	1	44.914
cgpGmo-S294	131571242	13	1.45
cgpGmo-S297	131571339	19	55.085
cgpGmo-S298	131571719	15	29.717
cgpGmo-S300	131570612	16	56.582
cgpGmo-S302	131570864	14	33.872
cgpGmo-S306a	131571823	4	35.748
cgpGmo-S306b	131571210	4	36.057
cgpGmo-S309	131571692	9	49.342
cgpGmo-S311b	131571458	8	36.696
cgpGmo-S315	131571700	21	3.993
cgpGmo-S316	131570780	12	24.168
cgpGmo-S318	131571111	2	42.248
cgpGmo-S32	131570503	3	12.509
cgpGmo-S321	131570836	6	34.105
cgpGmo-S322	131570484	NA	NA
cgpGmo-S324	131570373	NA	NA
cgpGmo-S327	131571184	10	16.744
cgpGmo-S328	131571181	19	38.165
cgpGmo-S329	131571187	19	38.165
cgpGmo-S331a	131570692	NA	NA
cgpGmo-S331b	131571611	18	29.676
cgpGmo-S335	131570918	23	4.779
cgpGmo-S338b	131571600	2	15.676
cgpGmo-S341	131571318	9	12.632
cgpGmo-S347	131570704	6	0
cgpGmo-S348	131571802	13	-8.884
cgpGmo-S350	131571496	13	39.978
cgpGmo-S357	131571417	20	33.925
cgpGmo-S35a	131570689	1	7.229
cgpGmo-S360	131571565	1	41.58
cgpGmo-S361	131571829	9	33.337
cgpGmo-S363	131570567	10	33.773
cgpGmo-S365b	131571811	6	33.755
cgpGmo-S366	131571724	19	50.409
cgpGmo-S36a	131570805	13	36.561
cgpGmo-S371	131571483	10	29.08
cgpGmo-S376	131571004	9	45.248
cgpGmo-S37a	131570658	10	16.539
cgpGmo-S381	131570472	17	43.977
cgpGmo-S387a	131571558	1	8.005
cgpGmo-S390b	131570793	11	4.557
cgpGmo-S392	131570728	16	43.582
cgpGmo-S393	131571754	7	4.557
cgpGmo-S396	131571687	8	30.044
cgpGmo-S397	131570488	NA	NA
cgpGmo-S398	131570520	3	37.675
cgpGmo-S4	131570855	11	47.581
cgpGmo-S40	131571348	2	40.497
cgpGmo-S400	131571561	2	47.431
cgpGmo-S406	131571461	NA	NA
cgpGmo-S408	131571039	3	27.714
cgpGmo-S409	131571411	NA	NA
cgpGmo-S410	131571368	9	45.714
cgpGmo-S413	131570478	9	33.909
cgpGmo-S416b	131571699	11	59.389
cgpGmo-S418	131571585	23	0.802
cgpGmo-S419	131570730	7	19.147
cgpGmo-S421	131571725	8	14.226
cgpGmo-S422	131571108	7	35
cgpGmo-S424	131571474	11	34.805
cgpGmo-S425	131570962	10	8.904
cgpGmo-S429	131571713	9	18.997
cgpGmo-S430a	131570530	NA	NA
cgpGmo-S430b	131570556	NA	NA
cgpGmo-S434a	131571430	4	32.16
cgpGmo-S435	131570866	9	47.49
cgpGmo-S438	131571443	8	24.379
cgpGmo-S441	131570645	NA	NA
cgpGmo-S442a	131570642	18	32.467
cgpGmo-S447	131570973	9	23.648
cgpGmo-S448	131570800	10	23.205
cgpGmo-S449a	131571107	NA	NA
cgpGmo-S449b	131571773	9	45.601
cgpGmo-S452	131571796	7	44.739
cgpGmo-S453	131571591	3	19.415
cgpGmo-S454	131570860	2	56.78
cgpGmo-S458a	131570680	23	22.988
cgpGmo-S459	131571608	21	41.011
cgpGmo-S463b	131570410	16	54.433
cgpGmo-S464	131571069	16	6.329
cgpGmo-S465	131570756	NA	NA
cgpGmo-S466	131571220	3	11.95
cgpGmo-S469	131570428	NA	NA
cgpGmo-S46b	131570626	15	71.949
cgpGmo-S471	131571212	10	28.152
cgpGmo-S472	131570765	NA	NA
cgpGmo-S474	131570486	NA	NA
cgpGmo-S478	131570517	3	41.41
cgpGmo-S479	131571748	10	17.821
cgpGmo-S481	131570314	NA	NA
cgpGmo-S487	131571524	13	42.546
cgpGmo-S488	131571101	11	56.917
cgpGmo-S49	131571686	10	30.238
cgpGmo-S493	131570870	12	18.952
cgpGmo-S501	131571136	20	8.184
cgpGmo-S502	131571714	12	21.31
cgpGmo-S505	131571081	14	7.783
cgpGmo-S509	131571380	8	35.495
cgpGmo-S510	131570881	12	18.726
cgpGmo-S512	131570974	1	6.93
cgpGmo-S514	131571651	3	9.709
cgpGmo-S515	131570738	16	45.708
cgpGmo-S516	131570968	10	9.354
cgpGmo-S517b	131570569	NA	NA
cgpGmo-S518	131570748	NA	NA
cgpGmo-S523	131571580	1	36.323
cgpGmo-S525	131571482	20	41.002
cgpGmo-S526	131571303	3	23.411
cgpGmo-S528	131570942	23	22.84
cgpGmo-S532	131571499	2	56.835
cgpGmo-S535b	131570683	2	5.012
cgpGmo-S537	131571221	6	35.697
cgpGmo-S541a	131571758	17	14.938
cgpGmo-S541b	131571371	17	13.71
cgpGmo-S542	131571797	15	65.308
cgpGmo-S543	131571475	4	37.616
cgpGmo-S544	131570976	9	46.355
cgpGmo-S547	131570473	NA	NA
cgpGmo-S550	131571529	8	34.63
cgpGmo-S552	131571182	4	1.754
cgpGmo-S553	131571738	9	4.01
cgpGmo-S557	131571534	19	0.053
cgpGmo-S561	131571670	17	1.627
cgpGmo-S564	131571150	1	4.488
cgpGmo-S57	131570832	12	16.59
cgpGmo-S572	131571760	9	36.982
cgpGmo-S576	131570770	13	4.62
cgpGmo-S577	131571258	14	13.376
cgpGmo-S578	131570904	9	37.664
cgpGmo-S579	131570853	21	41.493
cgpGmo-S580	131571045	11	60.85
cgpGmo-S581	131571211	11	60.435
cgpGmo-S582	131571682	12	8.435
cgpGmo-S583	131570687	14	62.095
cgpGmo-S584	131571296	7	34.991
cgpGmo-S590	131571268	2	22.045
cgpGmo-S593	131571032	NA	NA
cgpGmo-S594	131570640	12	-2.022
cgpGmo-S595	131570661	8	0
cgpGmo-S596	131571557	12	17.647
cgpGmo-S597	131570745	8	13.683
cgpGmo-S603	131570907	1	40.619
cgpGmo-S608	131571015	15	28.788
cgpGmo-S609	131571520	9	47.756
cgpGmo-S613b	131571090	11	42.416
cgpGmo-S614b	131571086	13	43.37
cgpGmo-S615	131570812	4	37.125
cgpGmo-S616	131570921	17	48.124
cgpGmo-S62	131571636	7	27.261
cgpGmo-S621	131570794	19	28.113
cgpGmo-S624	131570963	12	13.754
cgpGmo-S626a	131571341	23	6.752
cgpGmo-S626b	131571288	23	7.065
cgpGmo-S627	131571177	16	49.394
cgpGmo-S628	131571049	6	34.105
cgpGmo-S632a	131571749	20	17.033
cgpGmo-S633	131571402	19	41.345
cgpGmo-S635	131570454	20	36.107
cgpGmo-S638a	131570541	6	47.169
cgpGmo-S640b	131571667	5	30.741
cgpGmo-S643a	131570989	3	41.734
cgpGmo-S643b	131571777	3	35.835
cgpGmo-S644	131570698	3	55.382
cgpGmo-S649b	131571168	19	26.271
cgpGmo-S652	131570887	13	3.351
cgpGmo-S657b	131570601	NA	NA
cgpGmo-S658	131570857	9	5.99
cgpGmo-S661a	131571560	20	14.136
cgpGmo-S666	131571191	3	11.139
cgpGmo-S667	131570898	11	8.821
cgpGmo-S668	131571455	10	10.113
cgpGmo-S669	131570700	7	28.342
cgpGmo-S675b	131570505	NA	NA
cgpGmo-S681a	131571219	11	10.354
cgpGmo-S681b	131570450	NA	NA
cgpGmo-S682	131570467	9	44.643
cgpGmo-S686b	131570786	1	12.899
cgpGmo-S687	131571308	15	48.153
cgpGmo-S689	131571169	3	33.765
cgpGmo-S691	131570929	11	43.149
cgpGmo-S692b	131571628	NA	NA
cgpGmo-S693	131570936	20	17.353
cgpGmo-S694	131570511	1	18.922
cgpGmo-S711b	131570986	14	54.095
cgpGmo-S715	131571173	5	33.509
cgpGmo-S716	131571671	3	32.884
cgpGmo-S717	131571009	11	51.155
cgpGmo-S718a	131571067	3	43.345
cgpGmo-S719	131571367	9	50.072
cgpGmo-S72	131570884	6	40.617
cgpGmo-S720	131571672	4	35.663
cgpGmo-S723	131570405	NA	NA
cgpGmo-S728	131570561	2	29.603
cgpGmo-S729	131570425	NA	NA
cgpGmo-S730	131570827	9	49.962
cgpGmo-S734	131571058	3	62.921
cgpGmo-S737	131570538	NA	NA
cgpGmo-S741	131570490	7	15.235
cgpGmo-S742b	131570448	NA	NA
cgpGmo-S746	131570656	9	63.072
cgpGmo-S747	131570446	NA	NA
cgpGmo-S748	131571435	8	9.413
cgpGmo-S751	131571363	8	47.099
cgpGmo-S752a	131570961	13	29.901
cgpGmo-S752b	131571137	13	25.968
cgpGmo-S754	131571512	2	0.235
cgpGmo-S755	131570575	3	39.034
cgpGmo-S759	131571270	3	42.416
cgpGmo-S760	131571805	1	16.214
cgpGmo-S762	131570597	NA	NA
cgpGmo-S763	131571562	NA	NA
cgpGmo-S765	131570882	13	43.727
cgpGmo-S770	131571814	9	25.076
cgpGmo-S771	131571492	3	49.41
cgpGmo-S776b	131571559	8	11.088
cgpGmo-S78	131571071	1	4.058
cgpGmo-S780	131570713	2	60.286
cgpGmo-S785a	131570420	NA	NA
cgpGmo-S785b	131570516	6	37.787
cgpGmo-S788	131571243	11	54.257
cgpGmo-S791	131570773	4	25.693
cgpGmo-S792	131571501	4	30.051
cgpGmo-S793a	131571546	13	44.905
cgpGmo-S794	131571575	21	7.995
cgpGmo-S799	131571551	3	61.887
cgpGmo-S807	131570665	1	13.736
cgpGmo-S810	131570599	2	44.84
cgpGmo-S814a	131570709	7	19.147
cgpGmo-S816a	131571507	12	18.327
cgpGmo-S818a	131571225	4	37.972
cgpGmo-S819b	131571581	4	26.979
cgpGmo-S822a	131571584	22	36.419
cgpGmo-S827	131570831	14	37.903
cgpGmo-S83	131571502	1	31.123
cgpGmo-S830	131571093	7	38.685
cgpGmo-S838a	131570821	23	22.042
cgpGmo-S839	131570521	NA	NA
cgpGmo-S841	131571755	14	13.87
cgpGmo-S842	131571677	16	32.488
cgpGmo-S844	131571320	1	16.887
cgpGmo-S852	131571704	1	31.565
cgpGmo-S854b	131571576	20	6.724
cgpGmo-S856a	131570401	NA	NA
cgpGmo-S857	131571321	8	16.084
cgpGmo-S861	131570981	18	16.776
cgpGmo-S863	131570671	NA	NA
cgpGmo-S865	131570424	NA	NA
cgpGmo-S866	131571593	12	16.674
cgpGmo-S867	131571235	11	43.975
cgpGmo-S868	131571646	2	0
cgpGmo-S869	131571097	7	32.242
cgpGmo-S87	131570471	NA	NA
cgpGmo-S872a	131571747	3	24.459
cgpGmo-S872b	131571192	3	26.938
cgpGmo-S875b	131570917	1	20.514
cgpGmo-S877	131570999	7	10.283
cgpGmo-S879	131571147	17	18.331
cgpGmo-S888	131571249	13	49.39
cgpGmo-S889b	131571104	7	28.361
cgpGmo-S891	131571232	8	29.387
cgpGmo-S893	131570931	5	30.665
cgpGmo-S894	131571720	5	10.205
cgpGmo-S896	131571091	1	13.208
cgpGmo-S897	131570891	23	18.251
cgpGmo-S899	131570416	NA	NA
cgpGmo-S89a	131570803	9	40.149
cgpGmo-S904	131571532	17	8.895
cgpGmo-S905	131571072	13	44.062
cgpGmo-S906	131571333	13	37.213
cgpGmo-S909	131571280	15	42.239
cgpGmo-S911	131571660	19	39.153
cgpGmo-S916	131570754	18	39.529
cgpGmo-S917	131571233	7	18.267
cgpGmo-S921	131571693	10	18.14
cgpGmo-S922	131571148	11	57.057
cgpGmo-S925	131570688	21	9.125
cgpGmo-S93	131571019	4	36.846
cgpGmo-S932b	131571824	14	24.805
cgpGmo-S937	131571309	5	1.675
cgpGmo-S938	131570932	5	0
cgpGmo-S942	131571247	10	9.47
cgpGmo-S945a	131570707	11	7.333
cgpGmo-S953	131570878	9	9.231
cgpGmo-S954	131571194	21	20.57
cgpGmo-S955	131570716	17	38.969
cgpGmo-S958	131570663	18	13.909
cgpGmo-S960	131570369	NA	NA
cgpGmo-S962b	131570385	22	41.857
cgpGmo-S965	131571609	14	44.317
cgpGmo-S966	131570461	NA	NA
cgpGmo-S967a	131571712	11	14.35
cgpGmo-S967b	131571385	11	14.008
cgpGmo-S968	131571076	1	16.064
cgpGmo-S972	131571504	16	0
cgpGmo-S975a	131571597	18	48.44
cgpGmo-S976a	131570340	NA	NA
cgpGmo-S976b	131570899	7	5.643
cgpGmo-S977	131571726	5	26.336
cgpGmo-S98	131570374	NA	NA
cgpGmo-S980	131571073	13	18.498
cgpGmo-S982a	131570654	7	19.147
cgpGmo-S985	131570826	1	18.262
cgpGmo-S986	131571239	9	56.559
cgpGmo-S988	131571024	14	11.355
cgpGmo-S989	131570462	NA	NA
cgpGmo-S99	131571563	3	60.85
cgpGmo-S990	131571763	5	11.923
cgpGmo-S991a	131570346	5	12.726
cgpGmo-S995a	131570574	20	9.958
cgpGmo-S997b	131571208	22	13.917
cgpGmo-S9b	131571301	18	0.875
